# Supplementary material for: ‘It’s like Taking a Sleeping Pill’: Student Experience of Autonomous Sensory Meridian Response (ASMR) to Promote Health and Mental Wellbeing
Source: Int J Environ Res Public Health. 2023 Jan 28;20(3):2337. doi: 10.3390/ijerph20032337 (PMC9915972; doi:10.3390/ijerph20032337)
Supplement: Supplementary file 1 [file ijerph-20-02337-s001.zip]

Archive with 1 entries (1 files):
- ijerph-2141599-SI.pdf
